# Supplementary material for: Influenza A virus infection disrupts oligodendrocyte homeostasis and alters the myelin lipidome in the adult mouse
Source: J Neuroinflammation. 2023 Aug 19;20:190. doi: 10.1186/s12974-023-02862-2 (PMC10439573; doi:10.1186/s12974-023-02862-2)
Supplement: Supplementary file 2 — Additional file 2: Table S1. Fold change (FC) and False discovery rate (FDR) of OL-specific, lipid biosynthesis, and myelin-related gene expression. [file 12974_2023_2862_MOESM2_ESM.xlsx]

## Sheet: SC and Cer
Table S1: Fold change (FC) and False discovery rate (FDR) of OL-specific, lipid biosynthesis, and myelin-related gene expression
Spinal Cord
		Main effect of sex		Male vs. Female day 0 p.i.		Male vs. Female day 4 p.i.		Male vs. Female day 8 p.i.		Main effect of IAV day 4 p.i.		Main effect of IAV day 8 p.i.
	Gene	FC	FDR	FC	FDR	FC	FDR	FC	FDR	FC	FDR	FC	FDR
OL-specific	Olig1	1.01151	0.967616	-1.00909	0.980751	1.11699	0.786134	-1.03347	0.98003	1.01361	0.787875	-1.22449	5.33147e-06
	Olig2	1.0148	0.970904	1.08844	0.85229	-1.00972	0.992375	1.01315	0.993875	-1.00606	0.94697	-1.17504	0.00456037
	Sox10	-1.00468	0.987162	-1.11093	0.671006	1.04933	0.951504	1.02947	0.984709	1.04285	0.395408	-1.20547	5.75561e-05
	Cnp	1.01152	0.968012	-1.17382	0.479294	1.15693	0.650126	1.08679	0.932542	1.00813	0.887377	-1.34008	8.4701e-08
	Mag	1.02142	0.892113	-1.0999	0.608568	1.15583	0.528188	1.08062	0.922323	1.0369	0.328601	-1.36853	2.84271e-09
	Mbp	1.00924	0.971862	-1.21085	0.40764	1.19287	0.524072	1.07264	0.947962	-1.04701	0.297609	-1.12736	0.00169639
	Mobp	-1.0014	0.997071	-1.25718	0.228649	1.09439	0.817598	1.13913	0.920719	1.00942	0.849613	-1.11847	0.00129203
	Mog	1.00962	0.977668	-1.22168	0.48095	1.16957	0.759783	1.10635	0.940405	1.00425	0.956588	-1.37336	6.64354e-07
	Nkx6-2	-1.01056	0.968012	-1.07436	0.769693	-1.00486	0.994196	1.01363	0.993448	-1.07991	0.0711646	1.11047	0.00324519
	Plp1	1.02755	0.919868	-1.31711	0.360026	1.23137	0.56571	1.25911	0.920719	1.0935	0.106056	-1.64012	1.61541e-09
	Ugt8a	1.00099	0.999332	-1.37741	0.550661	1.28791	0.804136	1.07587	0.981852	1.21482	0.0697317	-2.38288	5.90846e-09
OL stress	Plin4	-1.05623	0.953504	-1.91995	0.474597	1.16945	0.951504	1.18239	0.965007	1.06937	0.713093	2.15064	3.59039e-06
	Hif3a	1.02119	0.974693	-1.19622	0.805269	1.18991	0.908257	1.14009	0.958964	-1.24224	0.0587255	1.71535	2.52904e-06
	Il12rb1	1.06148	0.874341	-1.03436	0.962982	1.22443	0.804136	1.20842	0.920719	-1.31669	0.00402357	1.7727	4.79928e-09
	Cdkn1a	1.05065	0.880802	-1.06945	0.893345	1.24204	0.650126	1.15817	0.920719	-1.16101	0.0277568	1.58098	2.88028e-08
	Sult1a1	-1.01206	0.983589	-1.27767	0.682085	-1.00507	0.995938	1.19503	0.920719	-1.18527	0.0763271	2.32546	5.31021e-10
	Zfand4	1.00489	0.99251	-1.44572	0.468572	1.30498	0.692263	1.14079	0.934089	-1.13552	0.132163	1.68933	6.28836e-08
Cholesterol biosynthesis	Cyp51	-1.0151	0.968647	-1.1682	0.641826	1.14304	0.838068	-1.07055	0.970894	1.03933	0.586076	-1.45512	5.61193e-07
	Dhcr24	-1.00288	0.993492	-1.17291	0.552612	1.09785	0.877341	1.05012	0.97548	1.06161	0.260761	-1.36314	4.50388e-07
	Dhcr7	-1.00784	0.982723	-1.07194	0.851719	1.09871	0.883715	-1.07414	0.962217	1.01635	0.809371	-1.46901	7.60031e-08
	Ebp	1.00359	0.993078	-1.16048	0.608568	1.10901	0.881928	1.06914	0.9712	1.02512	0.724085	-1.33064	1.12353e-05
	Fdft1	1.00413	0.984638	-1.05864	0.761652	1.05602	0.892643	1.02755	0.979291	1.03846	0.252483	-1.23951	1.07439e-07
	Fdps	1.00549	0.987213	-1.13736	0.683632	1.14013	0.834034	1.03092	0.98841	1.01337	0.864196	-1.29984	2.41339e-05
	Hmgcr	-1.01035	0.97551	-1.20826	0.524848	1.07076	0.940693	1.06081	0.972188	-1.00719	0.928743	-1.36907	1.35355e-06
	Hmgcs1	1.00338	0.994692	-1.24487	0.574089	1.22625	0.776929	1.03596	0.988868	1.06324	0.445657	-1.67006	7.65284e-08
	Idi1	-1.02234	0.948885	-1.22672	0.474597	1.05583	0.954642	1.0176	0.993448	1.09381	0.130843	-1.58189	2.31801e-08
	Msmo1	-1.01417	0.968012	-1.15865	0.600977	1.11392	0.855097	-1.04608	0.97961	1.06188	0.287044	-1.41855	1.95869e-07
	Nsdhl	1.01522	0.945079	-1.09349	0.645152	1.14901	0.603221	1.04193	0.971696	1.06476	0.105344	-1.35384	1.44763e-08
	Sc5d	1.00226	0.993117	-1.15508	0.474597	1.1532	0.594565	1.01527	0.99222	1.05539	0.167583	-1.3345	2.25561e-08
	Sqle	1.00343	0.99251	-1.12023	0.674609	1.12997	0.811929	1.01198	0.993448	1.03457	0.544681	-1.37269	2.98587e-07
	Srd5a1	1.02398	0.961793	-1.17869	0.650947	1.21335	0.794205	1.11985	0.955874	1.00831	0.93667	-1.36645	5.60738e-05
	Srebf1	-1.0136	0.922994	1.07216	0.637479	-1.12676	0.491697	-1.03189	0.964698	-1.10666	0.00297458	1.36857	1.47233e-10
	Srebf2	1.00783	0.953737	-1.00476	0.982114	1.00902	0.984947	1.0435	0.937768	1.01814	0.464779	-1.12585	2.67441e-06
Glycosphingolipid biosynthesis	A3galt2	-1.00037	0.999974	-1.2355	0.716747	1.35904	0.790699	-1.10242	0.97961	-1.08352	0.518722	-1.22386	0.0394472
	Agk	1.00092	0.997071	1.04847	0.810536	1.02111	0.973699	-1.06469	0.932146	1.04218	0.194609	-1.10001	0.000902312
	Elovl1	1.0171	0.956422	-1.15999	0.569455	1.16904	0.704233	1.09855	0.940757	-1.01143	0.862109	-1.22007	7.48981e-05
	Elovl5	1.00566	0.97542	-1.0788	0.629523	1.13018	0.528188	-1.01272	0.991537	1.04451	0.15858	-1.22365	1.04248e-07
	Elovl6	-1.00055	0.999332	-1.06901	0.842324	1.06466	0.933994	1.00078	0.999652	1.06645	0.199934	-1.36029	2.74579e-07
	Elovl7	1.00429	0.987162	-1.1451	0.550661	1.03148	0.972679	1.13907	0.920719	1.05904	0.205492	-1.40091	2.32482e-08
	Fa2h	1.02863	0.931088	-1.18998	0.579787	1.18723	0.763064	1.18731	0.920719	1.09111	0.163765	-1.5382	5.92396e-08
	Gal3st1	1.00443	0.99251	-1.2223	0.546573	1.15842	0.832357	1.08353	0.966853	1.04295	0.572979	-1.53071	3.48727e-07
	Ppapdc1b	1.03151	0.884038	1.02002	0.951478	1.10427	0.807647	1.06942	0.949165	-1.02354	0.611771	-1.08356	0.0215373
	Ptpla	1.00953	0.97542	-1.10639	0.681982	1.13431	0.796983	1.0325	0.984343	-1.03556	0.515889	-1.17946	0.000451578
	Ptplad1	1.00463	0.974693	1.01185	0.951745	1.02865	0.942043	-1.01237	0.988237	1.03317	0.180789	-1.0872	0.000216765
	Ptplad2	-1.05002	0.884038	-1.05244	0.914964	-1.02183	0.987355	-1.24628	0.920719	1.15365	0.0447222	-1.6154	2.55651e-07
Phospholipid biosynthesis	Abhd5	1.0196	0.915327	-1.11219	0.562549	1.16886	0.484085	1.06904	0.943172	1.01073	0.812326	-1.30477	4.15996e-08
	Acss2	-1.00611	0.985242	-1.16315	0.546573	1.1134	0.832028	1.00717	0.996172	1.03721	0.48496	-1.26671	6.25132e-06
	Agpat1	1.00524	0.97542	1.01125	0.962034	1.05556	0.855097	-1.03449	0.962819	1.06227	0.0373181	-1.16965	9.04633e-07
	Agpat4	1.00818	0.968012	-1.16019	0.375218	1.13749	0.528188	1.07102	0.926251	1.01363	0.716988	-1.25194	5.46049e-08
	Agpat5	-1.00006	0.999974	-1.14381	0.435219	1.09552	0.758406	1.04369	0.958964	1.06438	0.0601332	-1.26622	3.2164e-08
	Cd81	-1.00506	0.977668	-1.11842	0.474597	1.04435	0.916606	1.03898	0.958964	1.01228	0.724349	-1.08807	0.00132552
	Cdipt	1.01644	0.884038	1.0355	0.811776	1.03666	0.906513	1.02735	0.964261	1.01415	0.58402	-1.07095	0.00105747
	Cept1	-1.01806	0.895081	-1.03735	0.866892	1.0154	0.980269	-1.08983	0.920719	1.04998	0.116874	-1.14415	1.87158e-05
	Ept1	-1.02132	0.884038	-1.08213	0.592641	1.00647	0.9895	-1.05558	0.935234	1.006	0.87309	-1.08832	0.00113369
	Etnk1	1.0057	0.969886	-1.01426	0.941643	1.00825	0.987355	1.04088	0.949165	1.02764	0.281353	-1.07406	0.00122958
	Fabp5	-1.00082	0.997915	-1.04506	0.872848	1.11726	0.736551	-1.07434	0.934143	1.00426	0.936099	-1.19836	7.01144e-06
	Fabp7	1.03172	0.925776	1.05863	0.899196	1.19271	0.763064	-1.04693	0.982858	1.03555	0.625269	-1.42843	1.84103e-06
	Fitm2	1.00536	0.982264	-1.05128	0.843094	1.08092	0.834515	1.00426	0.996172	1.0346	0.37247	-1.09807	0.00385112
	Hexa	-1.00369	0.986081	-1.05032	0.795308	1.11351	0.648526	-1.08383	0.920719	1.11376	0.00461357	-1.31128	5.63215e-09
	Hexb	-1.02709	0.863025	-1.09264	0.535956	1.03737	0.929337	-1.11458	0.920719	1.04726	0.101976	-1.10289	0.000187465
	Lcat	1.00906	0.97542	-1.07433	0.792308	1.18316	0.617196	-1.0433	0.979291	1.10625	0.0399156	-1.47253	1.11368e-08
	Lclat1	-1.01554	0.910157	-1.01978	0.932515	-1.03905	0.928715	-1.03523	0.962943	1.02104	0.494749	-1.07391	0.00413928
	Lpcat2	1.0187	0.916557	-1.13269	0.48639	1.21478	0.252094	1.04206	0.964948	1.00241	0.961296	-1.18027	9.84777e-06
	Mboat1	-1.0202	0.938087	1.02788	0.939832	-1.0133	0.988316	-1.14369	0.920719	-1.00777	0.904349	-1.20331	0.00010104
	Piga	1.01773	0.939503	-1.05602	0.831326	1.0815	0.860883	1.08502	0.943172	1.05155	0.239498	-1.55976	6.08446e-10
	Pigc	-1.00001	0.999982	-1.04736	0.873806	1.06573	0.904814	-1.0176	0.991537	1.02344	0.605513	-1.1403	0.000533088
	Pigg	1.00321	0.986081	-1.06853	0.64693	1.04881	0.883435	1.03856	0.958964	1.06373	0.0347553	-1.17922	7.0568e-07
	Pigm	-1.00216	0.991966	-1.02714	0.909264	1.05835	0.865571	-1.04384	0.955874	1.01479	0.669278	-1.09781	0.000764511
	Pigq	1.00402	0.988669	-1.07933	0.791245	1.05574	0.944506	1.04723	0.97548	1.08589	0.0927405	-1.35143	2.35417e-07
	Pigs	1.01491	0.888639	1.00486	0.981322	1.04812	0.846067	1.03764	0.95155	1.05789	0.024236	-1.2161	5.63215e-09
	Pigu	1.00202	0.988669	1.03024	0.858647	1.02479	0.951504	-1.04305	0.943172	-1.00194	0.953887	-1.06357	0.00304053
	Ptdss1	1.00372	0.983427	-1.0562	0.713852	1.0362	0.929337	1.04224	0.95155	1.02202	0.449457	-1.09425	0.000345433
	Ptdss2	1.0085	0.956422	1.00798	0.972581	1.06163	0.81448	-1.0171	0.982858	1.01668	0.552481	-1.1058	6.5622e-05
	Serinc5	1.03303	0.863025	-1.02798	0.927114	1.13879	0.64664	1.09704	0.920719	1.03495	0.386542	-1.42145	1.61541e-09
	Sh3glb1	-1.00326	0.982264	-1.10181	0.409338	1.08182	0.638694	-1.00123	0.998104	1.00631	0.82085	-1.18357	1.95432e-08
Cerebellum
		Main effect of sex		Male vs. Female day 0 p.i.		Male vs. Female day 4 p.i.		Male vs. Female day 8 p.i.		Main effect of IAV day 4 p.i.		Main effect of IAV day 8 p.i.
	Gene	FC	FDR	FC	FDR	FC	FDR	FC	FDR	FC	FDR	FC	FDR
OL-specific	Olig1	1.00597	0.982451	1.12106	0.990395	-1.1105	0.777908	1.02662	0.962135	1.00245	0.983661	-1.19459	0.00062089
	Olig2	1.0243	0.935975	1.23888	0.990395	-1.0306	0.953616	-1.04083	0.948953	-1.018	0.871883	-1.15893	0.00906916
	Sox10	-1.03007	0.917098	1.01914	0.994207	-1.20811	0.703305	-1.00767	0.98804	1.06869	0.305821	-1.20209	0.000233863
	Cnp	1.02457	0.917098	1.0462	0.993586	-1.06074	0.837911	1.17285	0.698507	1.00411	0.961303	-1.21536	1.61823e-05
	Mag	1.01586	0.939667	1.06996	0.992355	-1.10945	0.740297	1.1396	0.736218	1.02694	0.684133	-1.37232	1.07575e-07
	Mbp	1.03129	0.917098	1.07139	0.993586	1.01699	0.96849	1.10415	0.814623	-1.0212	0.805441	-1.14386	0.00333979
	Mobp	1.00895	0.974094	-1.10532	0.990395	1.00814	0.98747	1.15662	0.752369	1.02844	0.748432	-1.19189	0.000726394
	Mog	1.01661	0.96791	1.06148	0.993586	-1.09425	0.869394	1.13796	0.839912	1.00193	0.990225	-1.4062	3.87058e-05
	Nkx6-2	-1.02013	0.93248	1.03596	0.993586	-1.25783	0.703305	1.07731	0.84328	-1.05055	0.465396	1.17695	0.000436625
	Plp1	1.01742	0.954481	-1.08865	0.993586	1.09519	0.836638	1.10255	0.846534	1.09813	0.259908	-1.66405	3.16522e-08
	Ugt8a	1.03325	0.931299	1.01138	0.998077	-1.00107	0.998542	1.20442	0.795893	1.12231	0.257138	-2.03787	1.43064e-08
OL stress	Plin4	-1.1233	0.892008	-1.87859	0.990395	1.12938	0.904468	-1.20777	0.847059	1.01797	0.949214	2.13949	1.75968e-06
	Hif3a	-1.01908	0.974513	-1.40273	0.990395	1.37429	0.731015	-1.09736	0.931937	-1.22342	0.210703	1.51388	0.000314621
	Il12rb1	1.03675	0.938427	-1.00686	0.999489	1.16848	0.825215	1.07004	0.929983	-1.36581	0.0173986	1.8703	1.46524e-07
	Cdkn1a	1.04085	0.931226	1.04443	0.994207	1.38391	0.707478	-1.13674	0.866895	-1.10989	0.42083	1.46964	6.80952e-05
	Sult1a1	-1.01658	0.965338	-1.36027	0.990395	1.12708	0.809142	1.09349	0.864631	-1.18945	0.0670549	1.84435	8.41436e-09
	Zfand4	-1.03819	0.916222	-1.22565	0.990395	-1.03459	0.942139	1.0127	0.981252	-1.09183	0.252289	1.35184	3.66753e-06
Cholesterol biosynthesis	Cyp51	1.01126	0.968076	1.04652	0.993586	-1.0295	0.947404	1.05211	0.928447	-1.01343	0.892004	-1.3186	1.01914e-05
	Dhcr24	-1.03149	0.903276	1.05317	0.993586	-1.12525	0.728844	-1.12729	0.764223	1.00837	0.923135	-1.18035	0.000309721
	Dhcr7	-1.02085	0.939667	1.09245	0.990395	-1.10714	0.792234	-1.11677	0.823688	1.00335	0.978533	-1.21837	0.000479297
	Ebp	1.00516	0.976602	1.0127	0.995498	-1.04169	0.889018	1.0609	0.869329	1.084	0.131146	-1.31389	4.80147e-07
	Fdft1	-1.00147	0.994349	1.11302	0.990395	-1.14635	0.712985	1.02092	0.965003	1.0089	0.917431	-1.09106	0.0290475
	Fdps	1.00006	0.999726	1.07792	0.990395	-1.09289	0.741631	1.01427	0.970881	-1.00287	0.971674	-1.07086	0.0387221
	Hmgcr	1.01425	0.923116	1.02244	0.993586	-1.00626	0.979364	1.07136	0.769253	-1.0164	0.706922	-1.09813	0.000551454
	Hmgcs1	-1.00233	0.993459	-1.00039	0.999679	-1.05516	0.868602	1.04091	0.928447	-1.04225	0.503066	-1.24919	9.59996e-06
	Idi1	-1.01377	0.955671	1.02171	0.994207	-1.07095	0.850418	-1.03562	0.947802	-1.0098	0.919586	-1.3313	4.77166e-06
	Msmo1	-1.00736	0.974513	1.04807	0.993586	-1.10589	0.769082	1.00974	0.984682	1.0278	0.724272	-1.31084	4.51621e-06
	Nsdhl	1.00313	0.989563	1.10522	0.990395	-1.12831	0.713899	1.04023	0.928447	1.02093	0.770263	-1.19614	8.56625e-05
	Sc5d	1.01538	0.926783	-1.02802	0.993586	1.05347	0.807181	1.06945	0.798036	1.00087	0.988957	-1.19365	1.96117e-06
	Sqle	-1.00404	0.985701	1.06318	0.993586	-1.16575	0.709224	1.07029	0.862352	-1.05587	0.376428	-1.13274	0.00324388
	Srd5a1	-1.00297	0.993428	-1.01237	0.997575	-1.0324	0.940755	1.02677	0.965003	1.03935	0.6343	-1.18664	0.00134346
	Srebf1	-1.01709	0.930349	1.05247	0.993586	-1.10292	0.737665	-1.05639	0.86473	-1.08452	0.11867	1.36589	3.73194e-08
	Srebf2	-1.00374	0.974513	1.06382	0.990395	-1.05502	0.767312	-1.03117	0.893358	-1.01273	0.768317	-1.0884	0.000700342
Glycosphingolipid biosynthesis	A3galt2	1.02301	0.964954	1.07637	0.993586	1.12274	0.861045	-1.05428	0.9626	1.13514	0.313647	-1.46471	0.000225336
	Agk	-1.00182	0.990242	1.02563	0.993586	-1.00383	0.988758	-1.03293	0.893358	1.01558	0.713071	-1.07642	0.00320134
	Elovl1	1.00312	0.988509	1.00678	0.998008	-1.04145	0.892953	1.05395	0.886892	1.016	0.819416	-1.18867	7.55581e-05
	Elovl5	1.01796	0.926783	1.03848	0.993586	1.06642	0.800723	1.00473	0.990651	1.04077	0.42083	-1.1892	1.6664e-05
	Elovl6	-1.0265	0.903217	-1.07901	0.990395	1.16233	0.703305	-1.26028	0.451491	1.0554	0.285867	-1.17019	7.67669e-05
	Elovl7	1.02078	0.927672	1.03092	0.993586	-1.01229	0.97479	1.11087	0.776584	1.01679	0.82352	-1.10361	0.0117792
	Fa2h	1.00116	0.995015	1.02748	0.993586	-1.07578	0.81767	1.0543	0.906231	1.02625	0.722345	-1.35281	6.32075e-07
	Gal3st1	1.01426	0.968076	1.10443	0.990395	-1.27028	0.705016	1.25214	0.736218	1.01475	0.90733	-1.3935	2.72386e-05
	Ppapdc1b	1.02877	0.892008	1.03936	0.993586	1.02298	0.935929	1.11503	0.740082	1.03019	0.568913	-1.09189	0.00802574
	Ptpla	-1.03432	0.892008	-1.07333	0.990395	-1.10546	0.728844	-1.03191	0.934764	1.01194	0.863132	-1.14631	0.00048193
	Ptplad1	1.02744	0.892008	1.03564	0.993586	1.05471	0.774514	1.07693	0.742884	1.04989	0.164423	-1.12082	4.72043e-05
	Ptplad2	1.04839	0.917098	1.02602	0.995498	1.07022	0.909746	1.20922	0.777748	-1.08467	0.446151	-1.19161	0.0117913
Phospholipid biosynthesis	Abhd5	1.02493	0.917098	1.05668	0.993586	1.03126	0.92292	1.06377	0.862352	-1.02292	0.725538	-1.14741	0.000655028
	Acss2	1.02313	0.892008	1.00197	0.999489	-1.00583	0.982171	1.15149	0.658189	1.02752	0.502271	-1.07624	0.00555342
	Agpat1	-1.01731	0.917098	1.03754	0.993586	-1.03842	0.859314	-1.10753	0.718896	1.08588	0.0377952	-1.22771	2.33165e-07
	Agpat4	-1.02084	0.940601	1.00638	0.999171	-1.08175	0.855533	-1.05286	0.931575	-1.00777	0.949659	-1.15966	0.00706329
	Agpat5	1.0166	0.919855	-1.03102	0.993586	1.06492	0.775433	1.06871	0.807657	1.04172	0.332647	-1.19132	3.2367e-06
	Cd81	1.00208	0.989879	1.0185	0.993586	-1.03196	0.88443	1.0259	0.929907	1.04635	0.246936	-1.06898	0.0110653
	Cdipt	-1.00667	0.955671	1.01296	0.993586	-1.03823	0.828238	-1.01538	0.949183	1.02889	0.400529	-1.05039	0.0239848
	Cept1	-1.00071	0.995015	-1.01598	0.993586	-1.00133	0.997163	1.01302	0.967339	1.02932	0.494117	-1.10265	0.000838485
	Ept1	1.00406	0.982907	-1.00817	0.997575	1.02938	0.922354	1.00348	0.993228	-1.00992	0.884184	-1.10549	0.00409994
	Etnk1	1.01302	0.930349	-1.03038	0.993586	1.10583	0.707478	1.007	0.981252	1.00373	0.95046	-1.05483	0.0375749
	Fabp5	-1.02809	0.917098	-1.00627	0.999171	-1.17201	0.707406	-1.00122	0.998157	1.02013	0.799925	-1.08697	0.0396759
	Fabp7	1.01716	0.968076	1.41838	0.665869	-1.22087	0.739788	-1.04904	0.965567	1.02647	0.86298	-2.1194	7.67903e-08
	Fitm2	1.04756	0.892008	1.05198	0.990395	1.13194	0.703305	1.10981	0.728273	1.04005	0.348183	-1.08671	0.00416331
	Hexa	1.00446	0.975194	1.0593	0.990395	-1.04678	0.84112	1.01493	0.966364	1.08478	0.0614701	-1.27899	1.19508e-07
	Hexb	-1.00679	0.967847	1.02784	0.993586	-1.05047	0.818172	-1.019	0.951083	1.07075	0.0983071	-1.08193	0.00552651
	Lcat	-1.02334	0.917098	-1.01849	0.994207	-1.04192	0.892445	-1.08222	0.828038	1.11851	0.0433867	-1.52634	3.79994e-09
	Lclat1	1.02895	0.892008	1.04086	0.990395	1.05449	0.758358	1.08124	0.728273	1.01674	0.646213	-1.06701	0.00382114
	Lpcat2	1.04278	0.892008	1.18387	0.990395	-1.01228	0.978556	1.09938	0.839063	1.04784	0.537972	-1.1858	0.00119864
	Mboat1	1.04349	0.903217	1.30084	0.797663	-1.07092	0.874567	1.0628	0.928447	1.02592	0.807281	-1.32953	4.1109e-05
	Piga	1.03888	0.892008	1.06598	0.993586	1.17688	0.705016	1.00209	0.996873	1.02851	0.698448	-1.25446	2.2098e-05
	Pigc	1.00942	0.944501	-1.00491	0.99804	1.00698	0.977885	1.05566	0.828038	1.01738	0.704331	-1.06979	0.0106268
	Pigg	-1.02127	0.917098	-1.06215	0.990395	1.04977	0.845221	-1.12141	0.728273	1.02723	0.599538	-1.12411	0.00066201
	Pigm	1.00686	0.968076	-1.03055	0.993586	1.01088	0.969589	1.06216	0.829718	-1.01017	0.862678	-1.06453	0.0321376
	Pigq	-1.00912	0.937018	-1.00123	0.999679	-1.05602	0.745174	1.00127	0.996454	1.05105	0.110797	-1.17329	2.99348e-07
	Pigs	1.01113	0.935975	1.03142	0.993586	1.0101	0.967242	1.02576	0.928447	1.0573	0.131695	-1.20734	3.4143e-07
	Pigu	-1.01168	0.937461	1.04901	0.990395	-1.0864	0.717225	-1.03525	0.902168	1.01769	0.711914	-1.05802	0.0350137
	Ptdss1	1.0124	0.930349	1.02283	0.993586	1.00394	0.98911	1.04858	0.840768	1.02079	0.628628	-1.05108	0.0459001
	Ptdss2	-1.00022	0.997981	-1.01181	0.993586	-1.02279	0.894765	1.03349	0.865835	1.02553	0.423223	-1.07821	0.000711218
	Serinc5	1.02614	0.892008	1.03342	0.993586	-1.01869	0.933275	1.15082	0.633137	-1.04902	0.196683	-1.1352	2.9652e-05
	Sh3glb1	1.01577	0.896569	1.00805	0.995498	1.06242	0.716145	1.02563	0.89528	1.00338	0.936021	-1.06969	0.00103456
