# Supplementary material for: Influenza A virus infection disrupts oligodendrocyte homeostasis and alters the myelin lipidome in the adult mouse
Source: J Neuroinflammation. 2023 Aug 19;20:190. doi: 10.1186/s12974-023-02862-2 (PMC10439573; doi:10.1186/s12974-023-02862-2)
Supplement: Supplementary file 3 — Additional file 3: Table S2. Definitions of measures generated by Imaris. [file 12974_2023_2862_MOESM3_ESM.xlsx]

## Sheet: Sheet1
Table S2. Definitions of measures generated by Imaris
Imaris Term	Definition
otal number of branch points	The number of dendrites branching points in the entire filament graph
Total length	Defined as the sum of all edges between two branch points or between a branch point and a terminal point, respectively
Mean filament diameter	The mean value of all dendrites diameters measured from the center to the dendrite surfaces using the lower threshold (automatic creation) value
Total number of branches	This is calculated by following the filament from the beginning point along all dendrites for the defined distance, and then counting how many different branches have been reached. Imaris calculates this as follows: Distances 0 to n * DistanceIncrement where DistanceIncrement has a default value of 1 m and n is dependent on the maximum dendrite terminal point distance to the beginning point of th…
Total number of points	Number of all beginning, branching, attachment and terminal points.
Total number of segments	The number of dendrite segments in the entire filament graph
Total number of terminal points	The number of dendrite terminal points (excluding the beginning point) in the entire filament graph
Total surface area	This may be defined as the sum of the areas of all the dendrites segment edges. The area of an edge is defined as a surface area of a frustum (truncated cone).
Mean number of branches	Average number of branches per filament
Mean filament straightness	The ratio between dendrite length and radial distance between two branch points. Value is always equal to or smaller than 1. If the Dendrite Straightness is 1 that means that the dendrite is completely straight.
Mean filament length	Average length of of each filament
Mean number of branch points	Average number of branch points per filament
Mean filament surface area	Average surface area of each filament
Mean number of segments	Average number of dendrite segments per filament
Mean point distance of origin	Distance of the specific vertex from the dendrite beginning point along the filament graph structure
Mean filament volume	The sum of all (frustum) volumes composing a dendrite
Total volume	Defined as the sum of all (frustum) volumes composing a dendrite
Mean number of terminal points	Average number of terminal points per filament
*The term "filament" was changed from "dendrite".
